# Supplementary material for: Baked Bread Enhances the Immune Response and the Catabolism in the Human Body in Comparison with Steamed Bread
Source: Nutrients. 2019 Dec 18;12(1):1. doi: 10.3390/nu12010001 (PMC7019488; doi:10.3390/nu12010001)
Supplement: Supplementary file 1 [file nutrients-12-00001-s001.zip]

Archive with 1 entries (1 files):
- nutrients-653445-SI.xls
