# Supplementary material for: Baked Bread Enhances the Immune Response and the Catabolism in the Human Body in Comparison with Steamed Bread
Source: Nutrients. 2019 Dec 18;12(1):1. doi: 10.3390/nu12010001 (PMC7019488; doi:10.3390/nu12010001)
Supplement: Supplementary file 1 [file nutrients-12-00001-s001.zip › nutrients-653445-SI.xls]

## Sheet: Steamed bread
	Th1	Th2	Dendritic cell	Macrophage	Endothelial cell	Mast cell	B-cell	Monocyte	NK	Fibroblast	Smooth muscle cell	Stroma cell	Thymocyte cell	Eosinphil	Basophils	Neutrophil	Astrocyte	Osteoblast	Chondrocyte	Synoviocyte	Epithelial cell	Adipocyte	Microglial cell	Tc	Hematopoietic	Thyroid Cell	Output strength
Th1	0.861	-1.08	1.08	0.743	-0.599	-1.08	-0.337	0.743	0	0.481	0	0	0	-0.599	-1.08	1.561	0	0.743	0	0	0	0	0.262	0	0.481	0	2.18
Th2	-1.472	0.523	-0.234	0.247	0.481	0.757	1.238	0.247	-0.757	0.481	0	0	0	1.004	0	0.247	0	0.481	0	0	0	0	0	-0.757	1.238	0	3.724
Dendritic cell	-1.096	-0.615	-0.234	-0.134	0.481	0.263	-0.163	-0.134	0.263	0.744	-0.644	0	0	0.51	0.263	0.247	0	0.481	0	0	0	0	0.263	-0.644	0.481	0	0.332
Macrophage	-0.539	-0.704	1.08	0.1	-0.599	-0.06	-0.486	0.1	-0.494	0.744	-0.644	0	0	0.421	-0.817	1.561	0	0.481	0	0	0	0	0.263	-1.401	1.238	0	0.244
Endothelial cell	0.218	-1.461	1.08	0.1	-0.599	-0.817	-1.243	0.1	0.263	0.744	-0.644	0	0	-0.336	-0.817	1.561	0	0.481	0	0	0	0	0.263	-0.644	0.481	0	-1.27
Mast cell	-1.238	0.757	0	0.481	0.481	0.757	1.238	0.481	-0.757	0.481	0	0	0	1.238	0	0.481	0	0.481	0	0	0	0	0	-0.757	1.238	0	5.362
B-cell	-0.539	-0.704	1.08	0.1	-0.599	-0.06	-0.486	0.1	-0.494	0.744	-0.644	0	0	0.421	-0.817	1.561	0	0.481	0	0	0	0	0.263	-1.401	1.238	0	0.244
Monocyte	-0.539	-0.704	1.08	0.1	-0.599	-0.06	-0.486	0.1	-0.494	0.744	-0.644	0	0	0.421	-0.817	1.561	0	0.481	0	0	0	0	0.263	-1.401	1.238	0	0.244
NK	-0.045	-1.724	1.08	-0.163	-0.599	-1.08	-1.243	-0.163	0	0.481	-0.644	0	0	-0.599	-1.08	1.561	0	0.481	0	0	0	0	0	-0.644	0.481	0	-3.9
Fibroblast	0.218	-1.461	1.08	0.1	-1.143	-0.817	-1.243	0.1	0.263	1.288	-0.644	0	0	-0.336	-0.817	1.561	-0.544	-0.063	0	0	-0.544	0	-0.281	-0.644	0.481	-0.544	-3.99
Smooth muscle cell	0.862	-0.817	1.08	0.744	-1.143	-0.817	-0.599	0.744	0.263	1.288	0	0	0	-0.336	-0.817	1.561	-0.544	-0.063	0	0	-0.544	0	-0.281	0	0.481	-0.544	0.518
Stroma cell	-0.219	0	0	0.743	-0.063	0	0.743	0.743	0	1.025	0	0	0	0.481	0	0.481	-0.544	0.199	0	0	-0.544	0	-0.282	0	0.481	-0.544	2.7
Thymocyte cell	-0.495	0.757	0	0.262	0	0.757	1.019	0.262	-0.757	0	0	0	0	0.757	0	0	0	0.262	0	0	0	0	0.262	-0.757	0.757	0	3.086
Eosinphil	-0.991	0.523	-0.234	-0.234	0	0.757	0.757	-0.234	-0.757	0	0	0	0	0.523	0	-0.234	0	0	0	0	0	0	0	-0.757	0.757	0	-0.124
Basophils	-0.494	1.02	0	0.263	0	1.02	0.757	0.263	-0.494	0.263	0	0	0	1.02	0.263	0	0	0	0	0	0	0	0.263	-0.757	0.757	0	4.144
Neutrophil	1.08	-1.08	1.08	0	-1.08	-1.08	-1.08	0	0	0	0	0	0	-1.08	-1.08	1.08	0	0	0	0	0	0	0	0	0	0	-3.24
Astrocyte	0.699	-1.461	1.08	-0.381	-1.08	-0.817	-1.724	-0.381	0.263	0.263	-0.644	0	0	-0.817	-0.817	1.08	0	0	0	0	0	0	0.263	-0.644	0	0	-5.118
Osteoblast	0.263	0.263	0	0.263	0	0.263	0	0.263	0.263	0.263	0	0	0	0.263	0.263	0	0	0	0	0	0	0	0.263	0	0	0	2.63
Chondrocyte	0.263	0.263	0	0.263	0	0.263	0	0.263	0.263	0.263	0	0	0	0.263	0.263	0	0	0	0	0	0	0	0.263	0	0	0	2.63
Synoviocyte	0.263	0.263	0	0.263	0	0.263	0	0.263	0.263	0.263	0	0	0	0.263	0.263	0	0	0	0	0	0	0	0.263	0	0	0	2.63
Epithelial cell	0.263	0.263	0	0.263	-0.544	0.263	0	0.263	0.263	0.807	0	0	0	0.263	0.263	0	-0.544	-0.544	0	0	-0.544	0	-0.281	0	0	-0.544	-0.09
Adipocyte	0.263	0.263	0	0.263	0	0.263	0	0.263	0.263	0.263	0	0	0	0.263	0.263	0	0	0	0	0	0	0	0.263	0	0	0	2.63
Microglial cell	0.263	0.263	0	0.263	0	0.263	0	0.263	0.263	0.263	0	0	0	0.263	0.263	0	0	0	0	0	0	0	0.263	0	0	0	2.63
Tc	0	0	0	0	0	0	0	0	0	0	0	0	0	0	0	0	0	0	0	0	0	0	0	0	0	0	0
Hematopoietic	0	0	0	0	0	0	0	0	0	0	0	0	0	0	0	0	0	0	0	0	0	0	0	0	0	0	0
Thyroid Cell	0	0	0	0	0	0	0	0	0	0	0	0	0	0	0	0	0	0	0	0	0	0	0	0	0	0	0
Input strength	-2.151	-6.653	10.098	4.649	-7.204	-0.799	-3.338	4.649	-2.111	11.893	-5.152	0	0	4.271	-6.855	15.87	-2.176	4.382	0	0	-2.176	0	2.555	-11.208	11.828	-2.176		Total strength
																												36.392

## Sheet: Baked bread
	Th1	Th2	Dendritic cell	Macrophage	Endothelial cell	Mast cell	B-cell	Monocyte	NK	Fibroblast	Smooth muscle cell	Stroma cell	Neutrophils	Eosinophil	Basophile	Osteoblast	Hematopoietic	Sarcogenic cells	Astrocyte	Output strength
Th1	0.224	-0.75	1.276	1.276	-0.224	0	-0.224	0.828	0	0.526	-0.75	0	1.276	0.526	1.276	0.526	0.526	0	0	6.312
Th2	-0.526	0	0.526	0.526	0.526	0	0.526	1.578	0	0.526	0	0	0.526	0.526	0.526	0.526	0.526	0	0	6.312
Dendritic cell	-0.526	0	0.526	0.526	0.526	0	0.526	1.578	0	0.526	0	0	0.526	0.526	0.526	0.526	0.526	0	0	6.312
Macrophage	0.643	-0.75	1.276	1.695	0.202	0	-0.224	1.673	0.419	0.526	-0.75	0	1.695	0.526	1.276	0.526	0.526	0.426	0.426	10.111
Endothelial cell	-0.526	0	0.526	0.526	0.526	0	0.526	1.578	0	0.526	0	0	0.526	0.526	0.526	0.526	0.526	0	0	6.312
Mast cell	-0.526	0	0.526	0.526	0.526	0	0.526	1.578	0	0.526	0	0	0.526	0.526	0.526	0.526	0.526	0	0	6.312
B-cell	1.169	-0.75	0.75	1.169	-0.75	0	-0.75	-0.331	0.419	0	-0.75	0	1.169	0	0.75	0	0	0	0	2.095
Monocyte	1.169	-0.75	0.75	1.169	-0.75	0	-0.75	-0.331	0.419	0	-0.75	0	1.169	0	0.75	0	0	0	0	2.095
NK	0.75	-0.75	0.75	0.75	-0.75	0	-0.75	-0.75	0	0	-0.75	0	0.75	0	0.75	0	0	0	0	0
Fibroblast	0.75	-0.75	0.75	0.75	-0.75	0	-0.75	-0.75	0	0	-0.75	0	0.75	0	0.75	0	0	0	0	0
Smooth muscle cell	0	0	0	0	0.426	0	0	0.426	0	0	0	0	0	0	0	0	0	0.426	0.426	1.704
Stroma cell	0	0	0	0	0.426	0	0	0.426	0	0	0	0	0	0	0	0	0	0.426	0.426	1.704
Neutrophils	0	0	0	0	0	0	0	0	0	0	0	0	0	0	0	0	0	0	0	0
Eosinophil	0	0	0	0	0	0	0	0	0	0	0	0	0	0	0	0	0	0	0	0
Basophile	0	0	0	0	0	0	0	0	0	0	0	0	0	0	0	0	0	0	0	0
Osteoblast	0	0	0	0	0	0	0	0	0	0	0	0	0	0	0	0	0	0	0	0
Hematopoietic	0	0	0	0	0	0	0	0	0	0	0	0	0	0	0	0	0	0	0	0
Sarcogenic cells	0	0	0	0	0	0	0	0	0	0	0	0	0	0	0	0	0	0	0	0
Astrocyte	0	0	0	0	0	0	0	0	0	0	0	0	0	0	0	0	0	0	0	0
Input strength	2.601	-4.5	7.656	8.913	-0.066	0	-1.344	7.503	1.257	3.156	-4.5	0	8.913	3.156	7.656	3.156	3.156	1.278	1.278		Total strength
																					98.538
